# Supplementary material for: No Evidence Was Found for the Presence of Terreolides, Terreumols or Saponaceolides H-S in the Fruiting Bodies of Tricholoma terreum (Basidiomycota, Agaricales)
Source: Molecules. 2024 Apr 15;29(8):1794. doi: 10.3390/molecules29081794 (PMC11052463; doi:10.3390/molecules29081794)
Supplement: Supplementary file 1 [file molecules-29-01794-s001.zip]

Archive with 1 entries (1 files):
- molecules-2938294-supplementary.pdf
